# Supplementary material for: An Artificially Selected Cytokinin‐Pathway Transcription Factor Balances Soybean Yield and Pathogen Resistance
Source: Adv Sci (Weinh). 2026 Jul 20:e76615. Online ahead of print. doi: 10.1002/advs.76615 (PMC13383695; doi:10.1002/advs.76615)
Supplement: Supplementary file 2 — Supporting File 2: advs76615‐sup‐0002‐Tables.xlsx. [file ADVS-9999-e76615-s001.xlsx]

## Sheet: Supplementary Table 1
Supplementary Table 1. Genes in cytokinin pathway of soybean.
Gene name	Gene ID	Homolog in Arabidopsis	AGI
CKI1	Glyma.03G219100	CKI1	AT2G47430
HK1a	Glyma.02G046600	AHK1	AT2G17820
HK1b	Glyma.11G078300	AHK1	AT2G17820
HK1c	Glyma.16G125100	AHK1	AT2G17820
HK1d	Glyma.01g164800	AHK1	AT2G17820
HK2a	Glyma.02G305900	AHK2	AT5G35750
HK2b	Glyma.14G007100	AHK2	AT5G35750
HK3a	Glyma.05G148100	AHK3	AT1G27320
HK3b	Glyma.08G105000	AHK3	AT1G27320
CRE1a	Glyma.05G241600	AHK4 (CRE1)	AT2G01830
CRE1b	Glyma.08G049000	AHK4 (CRE1)	AT2G01830
CRE1c	Glyma.07G173700	AHK4 (CRE1)	AT2G01830
CRE1d	Glyma.02G087000	AHK4 (CRE1)	AT2G01830
AHP1a	Glyma.13G212800	AHP1	AT3G21510
AHP1b	Glyma.15G099800	AHP1	AT3G21510
AHP1c	Glyma.07G253100	AHP1	AT3G21510
AHP2a	Glyma.02G150800	AHP2	AT3G29350
AHP2b	Glyma.10G023200	AHP2	AT3G29350
AHP3a	Glyma.10g157800	AHP3	AT5G39340
AHP3b	Glyma.20g230800	AHP3	AT5G39340
AHP4a	Glyma.13G354700	AHP4	AT3G16360
AHP4b	Glyma.15g019500	AHP4	AT3G16360
AHP5	Glyma.19G151900	AHP5	AT1G03430
AHP6a	Glyma.07G030100	AHP6	AT1G80100
AHP6b	Glyma.08G212800	AHP6	AT1G80100
AHP6c	Glyma.15G007400	AHP6	AT1G80100
RR3a	Glyma.01G037500	ARR3	AT1G59940
RR3b	Glyma.02G027400	ARR3	AT1G59940
RR4a	Glyma.08G292400	ARR4	AT1G10470
RR4b	Glyma.18G130900	ARR4	AT1G10470
RR5	Glyma.04G177900	ARR5	AT3G48100
RR6	Glyma.05G033000	ARR6	AT5G62920
RR7	Glyma.17G093900	ARR7	AT1G19050
RR8a	Glyma.03G130000	ARR8	AT2G41310
RR8b	Glyma.15G236200	ARR8	AT2G41310
RR8c	Glyma.13G197600	ARR8	AT2G41310
RR8d	Glyma.13G077500	ARR8	AT2G41310
RR9a	Glyma.19G132300	ARR9	AT3G57040
RR9b	Glyma.11G155100	ARR9	AT3G57040
RR9c	Glyma.03G130000	ARR9	AT3G57040
RR9d	Glyma.04G137600	ARR9	AT3G57040
RR15a	Glyma.06G187000	ARR15	AT1G74890
RR15b	Glyma.04G137600	ARR15	AT1G74890
RR15c	Glyma.06G114900	ARR15	AT1G74890
RR15d	Glyma.04G247800	ARR15	AT1G74890
RR16a	Glyma.13G077500	ARR16	AT2G40670
RR16b	Glyma.12G073900	ARR16	AT2G40670
RR16c	Glyma.11G148362	ARR16	AT2G40670
RR17a	Glyma.06G142300	ARR17	AT3G56380
RR17b	Glyma.04G223000	ARR17	AT3G56380
RR1a	Glyma.19G051800	ARR1	AT3G16857
RR1b	Glyma.08G046700	ARR1	AT3G16857
RR2a	Glyma.09G040000	ARR2	AT4G16110
RR2b	Glyma.15G145200	ARR2	AT4G16110
RR2c	Glyma.07G243300	ARR2	AT4G16110
RR2d	Glyma.17G030600	ARR2	AT4G16110
RR10	Glyma.15G206200	ARR10	AT4G31920
RR11a	Glyma.11G246400	ARR11	AT1G67710
RR11b	Glyma.05G144500	ARR11	AT1G67710
RR11c	Glyma.08g100900	ARR11	AT1G67710
RR11d	Glyma.18G010800	ARR11	AT1G67710
RR12a	Glyma.04G062500	ARR12	AT2G25180
RR12b	Glyma.06G063500	ARR12	AT2G25180
RR12c	Glyma.09G098600	ARR12	AT2G25180
RR13a	Glyma.19G047900	ARR13	AT2G27070
RR13b	Glyma.02G085900	ARR13	AT2G27070
RR13c	Glyma.07G171200	ARR13	AT2G27070
RR14a	Glyma.19G049400	ARR14	AT2G01760
RR14b	Glyma.08G046800	ARR14	AT2G01760
RR14c	Glyma.05G239800	ARR14	AT2G01760
RR18a	Glyma.14g110600	ARR18	AT5G58080
RR18b	Glyma.17g217100	ARR18	AT5G58080
RR19a	Glyma.09G147100.1	ARR19	AT1G49190
RR19b	Glyma.16G198800.1	ARR19	AT1G49190
RR20a	Glyma.17G076000.1	ARR20	AT3G62670
RR20b	Glyma.13G155400.3	ARR20	AT3G62670
RR21a	Glyma.03G091600.2	ARR21	AT5G07210
RR21b	Glyma.19G047702.1	ARR21	AT5G07210
RR22a	GLYMA.03G252900	ARR22	AT3G04280
RR22b	GLYMA.19G250500	ARR22	AT3G04280
GmIPT1a	Glyma.10G273500	IPT1	AT1G68460
GmIPT1b	Glyma.20G116500	IPT1	AT1G68460
GmIPT2a	Glyma.11G188100	IPT2	AT2G27760
GmIPT2b	Glyma.12G086300	IPT2	AT2G27760
GmIPT3a	Glyma.02G148600	IPT3	AT3G63110
GmIPT3b	Glyma.10G025300	IPT3	AT3G63110
GmIPT4a	Glyma.03G151800	IPT4	AT4G24650
GmIPT4b	Glyma.19G154400	IPT4	AT4G24650
GmIPT5a	Glyma.07G256700	IPT5	AT5G19040
GmIPT5b	Glyma.17G017400	IPT5	AT5G19040
GmIPT6	Glyma.18G297300	IPT6	AT1G25410
GmIPT6	Glyma.08G364900	IPT6	AT1G25410
GmIPT7a	Glyma.13G209100	IPT7	AT3G23630
GmIPT7b	Glyma.15G103800	IPT7	AT3G23630
GmIPT8b	Glyma.13G209101	IPT8	AT3G19160
GmIPT9	Glyma.13G271500	IPT9	AT5G20040
GmCKX1a	Glyma.03G133300	CKX1	AT2G41510
GmCKX1b	Glyma.19G135100	CKX1	AT2G41510
GmCKX2a	Glyma.09G063900	CKX2	AT2G19500
GmCKX2b	Glyma.15G170300	CKX2	AT2G19500
GmCKX3a	Glyma.17G054500	CKX3	AT5G56970
GmCKX3b	Glyma.13G104700	CKX3	AT5G56970
GmCKX4a	Glyma.17G054600	CKX4	AT4G29740
GmCKX4b	Glyma.13G104600	CKX4	AT4G29740
GmCKX5a	Glyma.04g028900	CKX5	AT1G75450
GmCKX5b	Glyma.06g028900	CKX5	AT1G75450
GmCKX6a	Glyma.09G225400	CKX6	AT2G41510
GmCKX6b	Glyma.12G011400	CKX6	AT2G41510
GmCKX6c	Glyma.11G149100	CKX6	AT2G41510
GmCKX7a	Glyma.17G225700	CKX7	AT5G21482
GmCKX7b	Glyma.14G099000	CKX7	AT5G21482
GmCKX7c	Glyma.04G055600	CKX7	AT5G21482
GmLOG1a	Glyma.11G145100	LOG1	AT2G28305
GmLOG1b	Glyma.12G076700	LOG1	AT2G28305
GmLOG1c	Glyma.12G174900	LOG1	AT2G28305
GmLOG1d	Glyma.13G324700	LOG1	AT2G28305
GmLOG2a	Glyma.03G200800	LOG2	AT2G35990
GmLOG2b	Glyma.19G198400	LOG2	AT2G35990
GmLOG3a	Glyma.19G182100	LOG3	AT2G37210
GmLOG3b	Glyma.03G181300	LOG3	AT2G37210
GmLOG4	Glyma.13G140900	LOG4	AT3G53450
GmLOG7a	Glyma.10G078500	LOG7	AT5G06300
GmLOG7b	Glyma.02G198300	LOG7	AT5G06300
GmLOG8a	Glyma.06G053000	LOG8	AT5G11950
GmLOG8b	Glyma.04G052600	LOG8	AT5G11950
GmLOG8c	Glyma.17G227200	LOG8	AT5G11950
GmCYP735A1a	Glyma.18G297200	CYP735A1	AT5G38450
GmCYP735A1b	Glyma.08G365000	CYP735A1	AT5G38450
GmCYP735A2a	Glyma.13G046400	CYP735A2	AT1G67110
GmCYP735A2b	Glyma.18g049500	CYP735A2	AT1G67110
GmUGT76C2a	Glyma.11G225500	UGT76C2	AT5G05860
GmUGT76C2b	Glyma.11G225600	UGT76C2	AT5G05860
GmABCI19a	Glyma.13G124700	ABCI19	AT1G03905
GmABCI20a	Glyma.10G145200	ABCI20	AT5G02270
GmABCI20b	Glyma.20G094400	ABCI20	AT5G02270
GmABCI21a	Glyma.01G016500	ABCI21	AT5G44110
GmABCI21b	Glyma.09G206300	ABCI21	AT5G44110
GmPUP7a	Glyma.18G078300	PUP7	AT4G18197
GmPUP7b	Glyma.08G328400	PUP7	AT4G18197
GmPUP7c	Glyma.08G268500	PUP7	AT4G18197
GmPUP21a	Glyma.17G152400	PUP21	AT4G18205
GmPUP21b	Glyma.18G245800	PUP21	AT4G18205
GmPUP21c	Glyma.09G247200	PUP21	AT4G18205
GmABCG14a	GLYMA_01G154400	ABCG14	AT1G31770
GmABCG14b	GLYMA_11G090200	ABCG14	AT1G31770
GmABCG14c	GLYMA_16G110100	ABCG14	AT1G31770
GmABCG14d	GLYMA_16G076900	ABCG14	AT1G31770

## Sheet: Supplementary Table 2
Supplementary Table 2. ATT repeats numbers and haplotype categories of the germplasm used in this study.
Acession name	Type	ATT repeats number	Haplotype
TZX-2000	G. soja	15 reps	HT1
TZX-100	Landrace	16 reps	HT1
TZX-200	Improved cultivar	16 reps	HT1
TZX-800	Landrace	15 reps	HT1
TZX-130	Landrace	15 reps	HT1
TZX-230	G. soja	15 reps	HT1
TZX-430	Improved cultivar	15 reps	HT1
TZX-050	Landrace	15 reps	HT1
TZX-460	Improved cultivar	16 reps	HT1
TZX-180	Improved cultivar	15 reps	HT1
TZX-280	G. soja	15 reps	HT1
TZX-580	Improved cultivar	16 reps	HT1
TZX-390	Improved cultivar	15 reps	HT1
TZX-490	Improved cultivar	16 reps	HT1
TZX-1990	G. soja	15 reps	HT1
TZX-001	Improved cultivar	16 reps	HT1
TZX-401	Improved cultivar	15 reps	HT1
TZX-501	Improved cultivar	15 reps	HT1
TZX-111	Landrace	15 reps	HT1
TZX-211	Landrace	15 reps	HT1
TZX-241	G. soja	15 reps	HT1
TZX-541	Improved cultivar	16 reps	HT1
TZX-741	Landrace	15 reps	HT1
TZX-151	Landrace	16 reps	HT1
TZX-251	G. soja	15 reps	HT1
TZX-761	Landrace	15 reps	HT1
TZX-171	Improved cultivar	16 reps	HT1
TZX-581	Improved cultivar	15 reps	HT1
TZX-391	Improved cultivar	15 reps	HT1
TZX-702	Landrace	15 reps	HT1
TZX-112	Landrace	15 reps	HT1
TZX-212	Landrace	16 reps	HT1
TZX-232	G. soja	15 reps	HT1
TZX-432	Improved cultivar	16 reps	HT1
TZX-142	Landrace	16 reps	HT1
TZX-742	Landrace	15 reps	HT1
TZX-052	Improved cultivar	16 reps	HT1
TZX-252	G. soja	15 reps	HT1
TZX-452	Improved cultivar	16 reps	HT1
TZX-752	Landrace	15 reps	HT1
TZX-062	Landrace	16 reps	HT1
TZX-362	Improved cultivar	16 reps	HT1
TZX-462	Improved cultivar	16 reps	HT1
TZX-762	Landrace	15 reps	HT1
TZX-072	Landrace	15 reps	HT1
TZX-172	Improved cultivar	15 reps	HT1
TZX-372	Improved cultivar	16 reps	HT1
TZX-772	Landrace	15 reps	HT1
TZX-082	Landrace	16 reps	HT1
TZX-282	G. soja	15 reps	HT1
TZX-092	Landrace	16 reps	HT1
TZX-192	Improved cultivar	15 reps	HT1
TZX-103	Landrace	15/16 reps	HT1
TZX-203	Landrace	15 reps	HT1
TZX-113	Landrace	15 reps	HT1
TZX-213	Improved cultivar	16 reps	HT1
TZX-123	Landrace	16 reps	HT1
TZX-133	Improved cultivar	16 reps	HT1
TZX-433	Improved cultivar	16 reps	HT1
TZX-043	Improved cultivar	16 reps	HT1
TZX-243	G. soja	16 reps	HT1
TZX-643	Improved cultivar	16 reps	HT1
TZX-153	Landrace	16 reps	HT1
TZX-1063	Improved cultivar	15 reps	HT1
TZX-173	Improved cultivar	16 reps	HT1
TZX-373	Improved cultivar	16 reps	HT1
TZX-083	Improved cultivar	15 reps	HT1
TZX-183	Improved cultivar	15 reps	HT1
TZX-104	Landrace	15 reps	HT1
TZX-204	Landrace	15 reps	HT1
TZX-214	Landrace	15 reps	HT1
TZX-124	Landrace	16 reps	HT1
TZX-224	G. soja	15 reps	HT1
TZX-134	Landrace	15 reps	HT1
TZX-634	Improved cultivar	15 reps	HT1
TZX-244	G. soja	16 reps	HT1
TZX-544	Improved cultivar	16 reps	HT1
TZX-054	Landrace	15 reps	HT1
TZX-454	Improved cultivar	15 reps	HT1
TZX-064	Landrace	16 reps	HT1
TZX-074	Landrace	15/16 reps	HT1
TZX-774	Landrace	15 reps	HT1
TZX-794	Landrace	16 reps	HT1
TZX-1994	G. soja	15 reps	HT1
TZX-105	Landrace	16 reps	HT1
TZX-405	Landrace	15 reps	HT1
TZX-705	Landrace	15 reps	HT1
TZX-115	Landrace	16 reps	HT1
TZX-515	Improved cultivar	15 reps	HT1
TZX-1225	Improved cultivar	15 reps	HT1
TZX-135	Landrace	15 reps	HT1
TZX-145	Landrace	16 reps	HT1
TZX-245	G. soja	15 reps	HT1
TZX-445	Improved cultivar	15 reps	HT1
TZX-055	Landrace	15 reps	HT1
TZX-1155	Improved cultivar	15 reps	HT1
TZX-755	Landrace	15 reps	HT1
TZX-075	Landrace	15 reps	HT1
TZX-175	Improved cultivar	15 reps	HT1
TZX-575	Landrace	16 reps	HT1
TZX-085	Landrace	16 reps	HT1
TZX-1185	Improved cultivar	15 reps	HT1
TZX-195	Improved cultivar	15 reps	HT1
TZX-206	Landrace	16 reps	HT1
TZX-506	Improved cultivar	15 reps	HT1
TZX-216	Landrace	15 reps	HT1
TZX-516	Improved cultivar	15 reps	HT1
TZX-026	Improved cultivar	16 reps	HT1
TZX-126	Landrace	15 reps	HT1
TZX-1126	Landrace	15 reps	HT1
TZX-226	G. soja	15 reps	HT1
TZX-136	Landrace	16 reps	HT1
TZX-546	Improved cultivar	16 reps	HT1
TZX-056	Improved cultivar	15 reps	HT1
TZX-256	G. soja	15 reps	HT1
TZX-456	Improved cultivar	16 reps	HT1
TZX-756	Landrace	15 reps	HT1
TZX-066	Improved cultivar	15 reps	HT1
TZX-266	G. soja	15 reps	HT1
TZX-766	Landrace	15 reps	HT1
TZX-176	Improved cultivar	16 reps	HT1
TZX-1186	Improved cultivar	15 reps	HT1
TZX-686	Improved cultivar	15 reps	HT1
TZX-786	Landrace	15 reps	HT1
TZX-096	Landrace	15 reps	HT1
TZX-1996	G. soja	15 reps	HT1
TZX-107	Landrace	15 reps	HT1
TZX-707	Landrace	15 reps	HT1
TZX-217	Landrace	15 reps	HT1
TZX-127	Landrace	16 reps	HT1
TZX-1227	Improved cultivar	16 reps	HT1
TZX-137	Landrace	15 reps	HT1
TZX-537	Improved cultivar	15 reps	HT1
TZX-147	Landrace	15 reps	HT1
TZX-747	Landrace	15 reps	HT1
TZX-267	G. soja	15 reps	HT1
TZX-277	G. soja	16 reps	HT1
TZX-1187	Improved cultivar	15 reps	HT1
TZX-487	Improved cultivar	15 reps	HT1
TZX-097	Landrace	15 reps	HT1
TZX-108	Landrace	15 reps	HT1
TZX-408	Landrace	15 reps	HT1
TZX-128	Improved cultivar	15 reps	HT1
TZX-228	G. soja	15 reps	HT1
TZX-528	Improved cultivar	16 reps	HT1
TZX-538	Improved cultivar	15 reps	HT1
TZX-148	Landrace	15/16 reps	HT1
TZX-248	G. soja	15 reps	HT1
TZX-158	Landrace	15 reps	HT1
TZX-758	Landrace	15 reps	HT1
TZX-068	Landrace	15 reps	HT1
TZX-868	Improved cultivar	15 reps	HT1
TZX-078	Landrace	16 reps	HT1
TZX-1188	Improved cultivar	15 reps	HT1
TZX-1098	Improved cultivar	15 reps	HT1
TZX-198	Improved cultivar	15 reps	HT1
TZX-219	Improved cultivar	15 reps	HT1
TZX-229	G. soja	15 reps	HT1
TZX-329	Improved cultivar	15 reps	HT1
TZX-049	Landrace	15 reps	HT1
TZX-059	Landrace	15 reps	HT1
TZX-259	G. soja	15 reps	HT1
TZX-759	Landrace	15 reps	HT1
TZX-169	Improved cultivar	15 reps	HT1
TZX-679	Improved cultivar	15/16 reps	HT1
TZX-779	Landrace	16 reps	HT1
TZX-089	Landrace	16 reps	HT1
TZX-1189	Improved cultivar	15 reps	HT1
TZX-099	Landrace	15 reps	HT1
TZX-1099	Improved cultivar	15 reps	HT1
TZX-699	Landrace	15 reps	HT1
TZX-799	Landrace	15 reps	HT1
GDW-003	G. soja	16 reps	HT1
GDW-007	G. soja	16 reps	HT1
GDW-008	G. soja	16 reps	HT1
GDW-009	G. soja	16 reps	HT1
GDW-016	G. soja	16 reps	HT1
GDW-019	G. soja	16 reps	HT1
GDW-020	G. soja	16 reps	HT1
GDW-024	G. soja	16 reps	HT1
GDW-026	G. soja	16 reps	HT1
GDW-028	G. soja	16 reps	HT1
GDW-058	G. soja	16 reps	HT1
GDW-059	G. soja	16 reps	HT1
GDW-076	G. soja	16 reps	HT1
GDW-087	G. soja	15 reps	HT1
GDW-096	G. soja	16 reps	HT1
TZX-1820	Landrace	15 reps	HT1
TZX-2100	Improved cultivar	15 reps	HT1
TZX-5010	Improved cultivar	15 reps	HT1
TZX-2110	Improved cultivar	16 reps	HT1
TZX-1310	Improved cultivar	15 reps	HT1
TZX-2130	Improved cultivar	15/16 reps	HT1
TZX-2230	Improved cultivar	16 reps	HT1
TZX-1350	Improved cultivar	15/16 reps	HT1
TZX-2060	Improved cultivar	15 reps	HT1
TZX-2001	G. soja	8 reps	HT2
TZX-261	G. soja	13 reps	HT2
TZX-281	G. soja	12 reps	HT2
TZX-1991	G. soja	8 reps	HT2
TZX-262	G. soja	13 reps	HT2
TZX-272	G. soja	14 reps	HT2
TZX-1993	G. soja	8 reps	HT2
TZX-264	G. soja	7 reps	HT2
TZX-274	G. soja	12 reps	HT2
TZX-236	G. soja	7 reps	HT2
TZX-1987	Landrace	7 reps	HT2
TZX-1101	Landrace	7 repeats	HT2
TZX-1002	Improved cultivar	7 repeats	HT2
TZX-1004	Landrace	7 repeats	HT2
GDW-004	G. soja	13 reps	HT2
GDW-010	G. soja	12 reps	HT2
GDW-012	G. soja	12 reps	HT2
GDW-013	G. soja	8 reps	HT2
GDW-014	G. soja	8 reps	HT2
GDW-017	G. soja	12 reps	HT2
GDW-018	G. soja	12 reps	HT2
GDW-041	G. soja	8 reps	HT2
GDW-045	G. soja	8 reps	HT2
GDW-047	G. soja	8 reps	HT2
GDW-048	G. soja	12 reps	HT2
GDW-052	G. soja	8 reps	HT2
GDW-063	G. soja	7 reps	HT2
GDW-064	G. soja	7 reps	HT2
GDW-072	G. soja	14 reps	HT2
GDW-091	G. soja	12 reps	HT2
GDW-100	G. soja	7 reps	HT2
GDW-101	G. soja	8 reps	HT2
GDW-102	G. soja	12 reps	HT2
GDW-109	G. soja	13 reps	HT2
GDW-117	G. soja	8 reps	HT2
TZX-260	Landrace	19 reps	HT3
TZX-770	Landrace	17 reps	HT3
TZX-271	Landrace	18 reps	HT3
TZX-792	Landrace	19 reps	HT3
TZX-253	Landrace	19 reps	HT3
TZX-215	Landrace	17 reps	HT3
TZX-095	Landrace	19 reps	HT3
TZX-116	Landrace	18 reps	HT3
TZX-168	Improved cultivar	18 reps	HT3
TZX-088	Improved cultivar	18 reps	HT3
TZX-319	Landrace	19 reps	HT3
TZX-629	Landrace	18 reps	HT3
TZX-1100	Landrace	19 reps	HT3
TZX-1470	Landrace	19 reps	HT3
TZX-1080	Landrace	20 reps	HT3
TZX-1580	Improved cultivar	19 reps	HT3
TZX-1021	Landrace	16/20 rep	HT3
TZX-681	Landrace	20 reps	HT3
TZX-1102	Landrace	17 reps	HT3
TZX-1022	Landrace	17 reps	HT3
TZX-1403	Improved cultivar	19 reps	HT3
TZX-1423	Improved cultivar	19 reps	HT3
TZX-2173	Improved cultivar	19 reps	HT3
TZX-5373	Improved cultivar	19 reps	HT3
TZX-5493	Landrace	17 reps	HT3
TZX-1404	Improved cultivar	19 reps	HT3
GDW-001	G. soja	19 reps	HT3
GDW-002	G. soja	23 reps	HT3
GDW-015	G. soja	23 reps	HT3
GDW-027	G. soja	17 reps	HT3
GDW-033	G. soja	23 reps	HT3
GDW-034	G. soja	22 reps	HT3
GDW-035	G. soja	22 reps	HT3
GDW-036	G. soja	22 reps	HT3
GDW-037	G. soja	22 reps	HT3
GDW-039	G. soja	22 reps	HT3
GDW-042	G. soja	23 reps	HT3
GDW-043	G. soja	23 reps	HT3
GDW-044	G. soja	23 reps	HT3
GDW-050	G. soja	22 reps	HT3
GDW-051	G. soja	22 reps	HT3
GDW-053	G. soja	23 reps	HT3
GDW-054	G. soja	23 reps	HT3
GDW-056	G. soja	20 reps	HT3
GDW-057	G. soja	20 reps	HT3
GDW-060	G. soja	17 reps	HT3
GDW-061	G. soja	17 reps	HT3
GDW-062	G. soja	17 reps	HT3
GDW-068	G. soja	20 reps	HT3
GDW-069	G. soja	20 reps	HT3
GDW-070	G. soja	20 reps	HT3
GDW-071	G. soja	18 reps	HT3
GDW-073	G. soja	19 reps	HT3
GDW-074	G. soja	19 reps	HT3
GDW-075	G. soja	19 reps	HT3
GDW-077	G. soja	18 reps	HT3
GDW-078	G. soja	18 reps	HT3
GDW-080	G. soja	18 reps	HT3
GDW-090	G. soja	18 reps	HT3
GDW-092	G. soja	20 reps	HT3
GDW-093	G. soja	20 reps	HT3
GDW-094	G. soja	20 reps	HT3
GDW-097	G. soja	19 reps	HT3
GDW-098	G. soja	19 reps	HT3
GDW-103	G. soja	20 reps	HT3

## Sheet: Supplementary Table 3
Supplementary Table 3. Putative target genes of RR2b.
gene_id	log2FoldChange in OE plants	pvalue	padj	Style	log2FoldChange in rr2b-1	pvalue	padj	style	expected expression pattern between knockout and OE plants	Description
Glyma.01G020100	-4.61438	0.00125612	0.837493	down	0.310381	0.373094	0.910488	up	Yes	Nodulation receptor kinase-like
Glyma.01G020800	-8.76256	0.0330521	0.999815	down	0.984655	0.648673	0.96576	up	Yes	Rhamnogalacturonate lyase family protein
Glyma.01G028800	-3.49676	0.0119268	0.919763	down	0.713122	0.275258	0.893295	up	Yes	F-box kelch-repeat protein
Glyma.01G052500	-8.96051	0.024098	0.980567	down	0.0117377	0.975536	1	up	Yes	GDP-fucose protein O-fucosyltransferase
Glyma.01G054000	2.9298	0.0425676	0.999815	up	-0.102093	0.686453	0.970141	down	Yes	eukaryotic translation initiation factor
Glyma.01G057600	-8.84503	0.0290359	0.999815	down	1.61334	0.207569	0.875875	up	Yes	Pentatricopeptide repeat-containing protein
Glyma.01G060700	4.82627	0.0368042	0.999815	up	-0.0075363	0.956036	1	down	Yes	RNA helicase family protein
Glyma.01G074200	6.57468	0.0418993	0.999815	up	-0.461345	0.432916	0.922602	down	Yes	ethylene-responsive transcription factor 13-like
Glyma.01G078200	9.80989	0.00388289	0.895502	up	0.962356	0.41356	0.917809	up	No	Auxin responsive protein
Glyma.01G081000	-9.22971	0.0152469	0.935959	down	-	-	-	-	-	-
Glyma.01G087050	6.57468	0.0418993	0.999815	up	-	-	-	-	-	-
Glyma.01G090300	-8.58198	0.0434229	0.999815	down	-	-	-	-	-	-
Glyma.01G106200	2.07717	0.0414429	0.999815	up	-0.0843026	0.718597	0.972519	down	Yes	Adenine nucleotide alpha hydrolases-like superfamily protein
Glyma.01G124700	-2.08035	0.0476994	0.999815	down	0.739112	0.0063281	0.552043	up	Yes	Abscisic acid receptor
Glyma.01G179600	-9.30448	0.0133742	0.930395	down	-0.566575	0.63483	0.964125	down	No	Cytochrome p450
Glyma.01G182400	-2.80421	0.0217471	0.963102	down	0.35112	0.234939	0.885984	up	Yes	wall-associated receptor kinase-like
Glyma.01G220600	1.74121	0.0407826	0.999815	up	-0.0652845	0.92511	0.997009	down	Yes	Belongs to the MIP aquaporin (TC 1.A.8) family
Glyma.01G232400	-1.6601	0.0483744	0.999815	down	0.259194	0.688164	0.970141	up	Yes	4-coumarate-coa ligase
Glyma.01G239600	-1.52728	0.0485316	0.999815	down	0.12583	0.741418	0.972711	up	Yes	alpha/beta hydrolase fold
Glyma.02G011400	1.86701	0.0386051	0.999815	up	0.231075	0.24382	0.889992	up	No	receptor-like serine threonine-protein kinase
Glyma.02G024600	-4.25176	0.0352208	0.999815	down	1.0833	0.0530728	0.78063	up	Yes	Glutathione S-transferase
Glyma.02G075600	-9.11806	0.0185	0.942675	down	0.857826	0.207814	0.876102	up	Yes	G-type lectin S-receptor-like serine threonine-protein kinase
Glyma.02G078100	2.65276	0.0396914	0.999815	up	0.429514	0.12262	0.843292	up	No	DEAD-box ATP-dependent RNA helicase
Glyma.02G099500	-1.71684	0.0377971	0.999815	down	0.60938	0.0616595	0.783197	up	Yes	AP2 ERF and B3 domain-containing transcription
Glyma.02G128200	-8.58198	0.0434229	0.999815	down	1.55553	0.230729	0.885742	up	Yes	-
Glyma.02G158000	-8.74119	0.0341639	0.999815	down	3.04114	0.529734	NA	up	Yes	Class I knotted-like homeodomain protein
Glyma.02G160500	1.89952	0.0294639	0.999815	up	-0.298234	0.745611	0.973492	down	Yes	Copper transport protein
Glyma.02G164000	2.50217	0.0197532	0.942675	up	-	-	-	-	-	nucleolin 1-like
Glyma.02G165500	-3.05361	0.033195	0.999815	down	0.135116	0.586629	0.956165	up	Yes	glycerol-3-phosphate dehydrogenase
Glyma.02G172700	-8.76256	0.0330521	0.999815	down	-0.166451	0.665187	0.966557	down	No	Chaperone DnaJ-domain superfamily protein
Glyma.02G188000	8.45786	0.0414746	0.999815	up	-0.428539	0.162581	0.863629	down	Yes	F-box kelch-repeat protein
Glyma.03G018102	-2.49394	0.0236643	0.980567	down	1.43212	0.044	1	down	Yes	UDP-galactose transporter 2
Glyma.03G022200	3.69092	0.038657	0.999815	up	0.985192	0.349387	0.907035	up	No	ZPR2
Glyma.03G022700	-2.15553	0.0499176	0.999815	down	0.290048	0.422805	0.920211	up	Yes	putative DNA-binding protein
Glyma.03G036700	-2.14399	0.0219113	0.966275	down	0.692238	0.0244089	0.708742	up	Yes	RING-type E3 ubiquitin transferase
Glyma.03G064800	6.80075	0.0292262	0.999815	up	-0.0379449	0.829572	0.986433	down	Yes	Sterile alpha motif (SAM) domain-containing protein
Glyma.03G073778	-8.58198	0.0434229	0.999815	down	-	-	-	-	-	laccase 7
Glyma.03G075200	-5.80746	0.0258607	0.994644	down	0.111997	0.746376	0.973608	up	Yes	Belongs to the disease resistance NB-LRR family
Glyma.03G079150	-8.84503	0.0290359	0.999815	down	-	-	-	-	-	-
Glyma.03G105700	-8.53307	0.0466378	0.999815	down	-0.690922	0.600909	0.959019	down	No	transcription factor
Glyma.03G109500	2.04866	0.0242683	0.984535	up	-0.284196	0.27748	0.893295	down	Yes	Nucleoside diphosphate kinase
Glyma.03G112800	2.77925	0.0374789	0.999815	up	-1.19278	0.194465	0.872887	down	Yes	ethylene-responsive transcription factor
Glyma.03G117800	-8.65238	0.0391123	0.999815	down	-0.56175	0.665936	0.966557	down	No	-
Glyma.03G203400	-9.05015	0.020756	0.955005	down	1.00089	0.0166959	0.678641	up	Yes	RING-H2 finger protein
Glyma.03G261200	-9.90395	0.00430937	0.895502	down	0.107272	0.662639	0.966557	up	Yes	endonuclease activity
Glyma.03G262300	-10.5578	0.00111813	0.8269	down	0.92883	0.329907	0.902119	up	Yes	The light-harvesting complex (LHC) functions as a light receptor
Glyma.04G042400	-3.17182	0.00350018	0.895502	down	0.409719	0.358636	0.907482	up	Yes	Receptor protein kinase
Glyma.04G079300	-9.66382	0.00688052	0.919763	down	0.626133	0.667379	0.966557	up	Yes	-
Glyma.04G096800	4.23687	0.0319951	0.999815	up	-0.397441	0.0558001	0.781242	down	Yes	Encodes one of the CRT-Like transporters
Glyma.04G135700	-10.7141	0.000799967	0.814034	down	0.439346	0.40724	0.915782	up	Yes	ARM repeat superfamily protein
Glyma.04G146100	2.44191	0.0101805	0.919763	up	-0.481885	0.261884	0.892572	down	Yes	NHL domain-containing protein
Glyma.04G147000	-3.10558	0.0101704	0.919763	down	0.596845	0.208801	0.876102	up	Yes	EIN3-binding F-box protein
Glyma.04G155551	-2.37942	0.0301632	0.999815	down	-	-	-	-	-	Plastid RNA polymerase
Glyma.04G156650	3.50292	0.0490318	0.999815	up	-	-	-	-	-	-
Glyma.04G160400	-9.01496	0.0220143	0.966275	down	0.260272	0.681066	0.969404	up	Yes	mTERF
Glyma.04G172500	-8.78363	0.0319855	0.999815	down	0.206961	0.756037	0.974936	up	Yes	transcription factor
Glyma.04G182900	4.72391	0.00502456	0.919763	up	-0.318513	0.294224	0.896217	down	Yes	Encodes a homolog of the human ATM gene
Glyma.04G205100	-2.8329	0.0327316	0.999815	down	0.387898	0.174335	0.867624	up	Yes	MYB4
Glyma.05G081700	1.80821	0.0412247	0.999815	up	3.07328	0.525291	0.867	up	Yes	myb-like transcription factor family protein
Glyma.05G084100	-4.09552	0.0271885	0.999815	down	-0.317206	0.779183	0.978834	down	No	C-TERMINALLY ENCODED PEPTIDE 9
Glyma.05G088800	-9.41659	0.0109148	0.919763	down	0.342275	0.542401	0.946773	up	Yes	IQ-DOMAIN 1-like
Glyma.05G094400	3.00115	0.0181248	0.942675	up	0.183172	0.783162	0.979451	up	No	Belongs to the protein kinase superfamily
Glyma.05G110900	2.93008	0.0174424	0.942117	up	-0.0357045	0.944214	0.999971	down	Yes	transcription factor
Glyma.05G117300	3.02989	0.0177907	0.942675	up	0.256023	0.704035	0.971468	up	No	Encodes a putative metal-transporting P-type ATPase PAA1
Glyma.05G220500	3.49481	0.0169588	0.942117	up	-1.11185	0.193021	0.872887	down	Yes	Cytochrome p450
Glyma.06G035300	-2.32998	0.0165243	0.942117	down	0.478906	0.417818	0.918244	up	Yes	Cytochrome p450
Glyma.06G083300	-8.55773	0.0449943	0.999815	down	-0.871174	0.108156	0.833812	down	No	Protein SENSITIVITY TO RED LIGHT REDUCED
Glyma.06G102000	2.72219	0.0114227	0.919763	up	-0.199299	0.696941	0.970923	down	Yes	Phosphate-induced protein 1 conserved region
Glyma.06G160500	-3.38048	0.00986537	0.919763	down	-0.555029	0.030876	0.730536	down	No	MYB4
Glyma.06G162300	-2.18911	0.0354652	0.999815	down	0.727747	0.0583732	0.781376	up	Yes	Respiratory burst oxidase homolog protein
Glyma.06G202300	-8.58198	0.0434229	0.999815	down	-0.750971	0.621581	0.962175	down	No	Belongs to the cytochrome P450 family
Glyma.06G206900	-9.44331	0.0103961	0.919763	down	0.673627	0.161078	0.863629	up	Yes	Pentatricopeptide repeat-containing protein
Glyma.06G209400	5.79711	0.020231	0.951608	up	-0.27709	0.346406	0.907035	down	Yes	P-loop containing nucleoside triphosphate hydrolases superfamily protein
Glyma.06G220700	-2.04846	0.0275834	0.999815	down	0.0443795	0.931071	0.997797	up	Yes	AtSAG14
Glyma.06G225000	4.0926	0.0182087	0.942675	up	-0.405216	0.136839	0.851645	down	Yes	Transcription elongation factor B polypeptide
Glyma.06G232100	-4.87642	0.0147541	0.935959	down	0.341351	0.146802	0.856465	up	Yes	P-loop containing nucleoside triphosphate hydrolases superfamily protein
Glyma.06G235900	3.6063	0.0187509	0.942675	up	1.15176	0.703425	0.971468	up	No	Aminotransferase
Glyma.06G239100	3.86994	0.00664779	0.919763	up	-0.0724618	0.698544	0.970935	down	Yes	Nuclear pore complex protein
Glyma.06G257702	-8.62929	0.0404815	0.999815	down	-	-	-	-	-	S-locus lectin protein kinase family protein
Glyma.06G319300	-1.89218	0.0257482	0.99253	down	-0.626361	0.00120823	0.331646	down	No	21 kDa protein-like
Glyma.07G034400	-2.93045	0.00703524	0.919763	down	0.740563	0.0531586	0.78063	up	Yes	F-box kelch-repeat protein
Glyma.07G080300	-11.159	0.000303365	0.814034	down	0.426858	0.28273	0.893388	up	Yes	transcription factor
Glyma.07G094000	-8.6751	0.0377948	0.999815	down	-1.87099	7.54e-05	0.0722428	down	No	ATATH1
Glyma.07G111400	-8.58198	0.0434229	0.999815	down	0.379657	0.498651	0.937207	up	Yes	DUF247
Glyma.07G150900	-4.24949	0.0037311	0.895502	down	-0.242379	0.95739	1	down	No	Belongs to the iron ascorbate-dependent oxidoreductase family
Glyma.07G154300	-9.10138	0.0190338	0.942675	down	-0.47791	0.77876	0.978831	down	No	GRAS family transcription factor
Glyma.07G164700	2.42601	0.0118608	0.919763	up	0.456253	0.245511	0.890343	up	No	Pentatricopeptide repeat (PPR) superfamily protein
Glyma.07G165300	-2.10214	0.0261688	0.999779	down	0.103146	0.762927	0.976372	up	Yes	hydroxyproline-rich glycoprotein family protein
Glyma.07G176200	4.13114	0.0256373	0.99073	up	-	-	-	-	-	heterogeneous nuclear ribonucleoprotein A1-like
Glyma.07G189500	-1.94763	0.0307031	0.999815	down	0.651443	0.249382	0.890618	up	Yes	sugar transporter 1
Glyma.07G198266	-9.19868	0.0160971	0.942117	down	-	-	-	-	-	pre-mRNA-splicing factor CWC22 homolog
Glyma.08G006333	-9.41659	0.0109148	0.919763	down	-	-	-	-	-	Amidase family protein
Glyma.08G130600	-8.97889	0.0233813	0.980567	down	1.27647	0.0559982	0.781242	up	Yes	Cellulase (glycosyl hydrolase family 5) protein
Glyma.08G182100	-8.92303	0.0256168	0.99073	down	-0.309357	0.670646	0.967299	down	No	Belongs to the cytochrome P450 family
Glyma.08G187400	-2.71294	0.0404484	0.999815	down	0.59788	0.00761108	0.569665	up	Yes	receptor-like protein kinase
Glyma.08G200000	3.86016	0.00556035	0.919763	up	0.260683	0.832214	0.986556	up	No	acid phosphatase
Glyma.08G207700	-4.31369	0.000636718	0.814034	down	1.20388	5.42e-05	0.0631218	up	Yes	F-box kelch-repeat protein
Glyma.08G233702	5.18804	0.0180666	0.942675	up	-	-	-	-	-	protein strawberry notch-like
Glyma.08G235800	-5.84531	0.000661996	0.814034	down	0.866604	0.15546	0.862809	up	Yes	Belongs to the protein kinase superfamily
Glyma.08G237500	-5.69198	0.0320308	0.999815	down	0.173436	0.592561	0.957543	up	Yes	Encodes an FtsH protease that is localized to the chloroplast
Glyma.08G260500	2.29278	0.0292653	0.999815	up	-0.998274	0.0584708	0.781376	down	Yes	Regulator of Vps4 activity in the MVB pathway
Glyma.08G263000	-2.3735	0.021316	0.9564	down	0.271464	0.39988	0.914699	up	Yes	DNA-directed RNA polymerase-like protein
Glyma.08G263100	-2.01382	0.0463489	0.999815	down	-0.608906	0.115923	0.841148	down	No	DNA-directed RNA polymerase-like protein
Glyma.08G268300	-2.3735	0.021316	0.9564	down	0.0711932	0.786913	0.980197	up	Yes	pentatricopeptide repeat-containing protein At3g16890
Glyma.08G271600	-1.68705	0.0456359	0.999815	down	-0.138238	0.726606	0.972519	down	No	-
Glyma.08G273600	-9.68636	0.00658986	0.919763	down	0.119406	0.895163	0.993813	up	Yes	At5g65660-like
Glyma.08G276001	3.51463	0.0409625	0.999815	up	-	-	-	-	-	-
Glyma.08G276900	-8.69747	0.0365328	0.999815	down	0.0985471	0.761487	0.976275	up	Yes	tRNA/rRNA methyltransferase (SpoU) family protein
Glyma.09G084200	3.75878	0.038749	0.999815	up	-	-	-	-	-	glycine-rich cell wall structural protein-like
Glyma.09G094200	2.52312	0.0420454	0.999815	up	-0.234608	0.442218	0.924686	down	Yes	Belongs to the universal ribosomal protein uS17 family
Glyma.09G095700	-2.00633	0.0397733	0.999815	down	0.451639	0.202291	0.87317	up	Yes	Homeobox protein knotted-1-like
Glyma.09G096600	-8.86493	0.0281296	0.999815	down	0.317761	0.427877	0.920823	up	Yes	AtDBP1
Glyma.09G099000	-5.41956	0.0107272	0.919763	down	0.278258	0.48865	0.934882	up	Yes	salt tolerance-like protein
Glyma.09G116300	-8.80439	0.030962	0.999815	down	0.405492	0.466494	0.929121	up	Yes	Protein kinase superfamily protein
Glyma.09G119500	-9.75195	0.00580675	0.919763	down	1.35417	0.230545	0.885742	up	Yes	Heavy metal transport
Glyma.09G127700	-2.27043	0.0151183	0.935959	down	0.643772	0.179843	0.869382	up	Yes	Belongs to the UDP-glycosyltransferase family
Glyma.09G131100	2.64668	0.0190344	0.942675	up	-0.95454	0.0439552	0.763153	down	Yes	Heavy metal transport
Glyma.09G139000	-3.84627	0.0252328	0.990366	down	-0.656326	0.241768	0.889766	down	No	MYB18
Glyma.09G146800	-9.67513	0.00673319	0.919763	down	-0.484008	0.358773	0.907482	down	No	MATE efflux family protein
Glyma.09G149800	-9.43001	0.0106533	0.919763	down	0.683689	0.439255	0.924218	up	Yes	Belongs to the protein kinase superfamily
Glyma.09G231500	-8.99704	0.0226913	0.974437	down	0.459514	0.752657	0.974469	up	Yes	Belongs to the glycosyl hydrolase 32 family
Glyma.09G268000	-9.61764	0.00751253	0.919763	down	0.169396	0.454738	0.928382	up	Yes	SMAD/FHA domain-containing protein
Glyma.10G063000	-4.46907	0.00176601	0.865388	down	0.500086	0.339699	0.904854	up	Yes	2OG oxygenase
Glyma.10G066700	-1.56887	0.046123	0.999815	down	1.13153	0.0397659	0.750468	up	Yes	fructose-bisphosphate aldolase
Glyma.10G073600	-2.1146	0.037385	0.999815	down	0.436759	0.0795484	0.813416	up	Yes	-
Glyma.10G075800	-9.94192	0.00399496	0.895502	down	-0.321656	0.29199	0.895252	down	No	F-box family protein
Glyma.10G077500	4.57842	0.0137938	0.93311	up	-	-	-	-	-	expressed protein
Glyma.10G091000	-1.79406	0.0381843	0.999815	down	0.00696933	0.980395	1	up	Yes	alpha-N-acetylglucosaminidase family protein
Glyma.10G091500	-2.32052	0.0207887	0.955005	down	-	-	-	-	-	-
Glyma.10G092100	-9.26008	0.0144525	0.935959	down	1.25713	0.0367285	0.745298	up	Yes	Transcription factor
Glyma.10G095200	-3.47098	0.0459398	0.999815	down	0.0516076	0.853581	0.989409	up	Yes	DNA-directed RNA polymerase I protein
Glyma.10G101900	1.95973	0.0395317	0.999815	up	-	-	-	-	-	zinc finger -like protein
Glyma.10G104100	2.02153	0.0336713	0.999815	up	0.59568	0.0589544	0.781376	up	No	L-galactono-1,4-lactone dehydrogenase
Glyma.10G126051	-8.76256	0.0330521	0.999815	down	-	-	-	-	-	-
Glyma.10G136300	2.15864	0.0464397	0.999815	up	1.58078	0.28087	0.893295	up	No	proton gradient regulation
Glyma.10G136700	6.67422	0.0358674	0.999815	up	-0.505798	0.657447	0.966062	down	Yes	F-box/RNI-like/FBD-like domains-containing protein
Glyma.10G145300	-1.74937	0.0446251	0.999815	down	-0.348198	0.640827	0.964781	down	No	Belongs to the glycosyltransferase 8 family
Glyma.10G168900	-10.5143	0.00122636	0.837493	down	2.96908	0.0139462	0.660384	up	Yes	RmlC-like cupins superfamily protein
Glyma.10G213000	-9.75195	0.00580675	0.919763	down	0.679519	0.28284	0.893388	up	Yes	-
Glyma.10G241500	-4.32894	0.0181585	0.942675	down	0.249807	0.541635	0.946709	up	Yes	Protein kinase superfamily protein
Glyma.11G033400	-9.95126	0.00392094	0.895502	down	1.49107	0.0196344	0.698717	up	Yes	Belongs to the peptidase M10A family
Glyma.11G132802	-1.99318	0.0255528	0.99073	down	-	-	-	-	-	-
Glyma.11G154800	5.53555	0.0193551	0.942675	up	-0.0161072	0.954915	1	down	Yes	chromodomain-helicase-DNA-binding protein
Glyma.11G162100	-9.30448	0.0133742	0.930395	down	-2.76586	0.1773	0.868753	down	No	Peroxidase superfamily protein
Glyma.11G169300	2.72205	0.0356066	0.999815	up	0.322089	0.367773	0.910055	up	No	putative Fe(II) transport protein
Glyma.11G172200	-8.99704	0.0226913	0.974437	down	-0.468898	0.284074	0.89372	down	No	6-phosphofructo-2-kinase fructose-2
Glyma.11G181300	-9.55777	0.00840788	0.919763	down	-0.280641	0.392513	0.914077	down	No	-
Glyma.11G183100	3.78626	0.0147382	0.935959	up	0.198917	0.472388	0.931004	up	No	DNA polymerase epsilon subunit
Glyma.11G206900	-8.84503	0.0290359	0.999815	down	-0.353636	0.57512	0.95423	down	No	receptor kinase 2
Glyma.11G209027	-2.0521	0.0197265	0.942675	down	-	-	-	-	-	Polyamine oxidase
Glyma.11G215700	-3.56198	0.0106722	0.919763	down	0.464018	0.117233	0.842362	up	Yes	Nudix hydrolase
Glyma.12G089100	-9.01496	0.0220143	0.966275	down	0.118274	0.865097	0.990218	up	Yes	MYB-CC type transfactor, LHEQLE motif
Glyma.12G111500	-3.14788	0.0393213	0.999815	down	1.34444	0.100641	0.830353	up	Yes	Ankyrin repeats (many copies)
Glyma.12G118800	-8.50798	0.0483572	0.999815	down	0.293668	0.232022	0.885859	up	Yes	C2HC zinc fingers superfamily protein
Glyma.12G126400	4.90693	0.0189568	0.942675	up	-	-	-	-	-	auxin-induced protein 6B-like
Glyma.12G129200	-8.50798	0.0483572	0.999815	down	0.470769	0.531022	0.944739	up	Yes	phospholipase
Glyma.12G152600	-3.31295	0.035708	0.999815	down	0.0366686	0.846527	0.988963	up	Yes	WRKY Transcription Factor
Glyma.12G154000	3.16174	0.0245297	0.986276	up	-	-	-	-	-	ubiquitin-conjugating enzyme 25
Glyma.12G154900	-5.3823	0.0338005	0.999815	down	-	-	-	-	-	-
Glyma.13G006700	4.47634	0.0196371	0.942675	up	0.829353	0.331484	0.90242	up	No	Nudix hydrolase
Glyma.13G008100	2.5758	0.0243473	0.985896	up	-	-	-	-	-	Stress responsive A/B Barrel Domain-containing protein
Glyma.13G009300	-9.18291	0.0165447	0.942117	down	-0.16084	0.700289	0.971468	down	No	Zinc finger protein CONSTANS-like
Glyma.13G029000	-10.5206	0.0012101	0.837493	down	-0.278534	0.952031	NA	down	No	-
Glyma.13G087500	-1.73837	0.0495187	0.999815	down	0.0464695	0.919179	0.996487	up	Yes	Belongs to the glycosyl hydrolase 5 (cellulase A) family
Glyma.13G165700	-9.40304	0.0111897	0.919763	down	0.389669	0.492242	0.935611	up	Yes	Nucleoside transporter family protein
Glyma.13G191400	1.93166	0.0330163	0.999815	up	-0.244041	0.605111	0.9601	down	Yes	Belongs to the sulfotransferase 1 family
Glyma.13G194100	-8.58198	0.0434229	0.999815	down	0.512117	0.0682795	0.798759	up	Yes	NB-ARC domain-containing disease resistance protein
Glyma.13G213500	-9.62933	0.00734783	0.919763	down	0.723873	0.192795	0.872887	up	Yes	1-deoxy-D-xylulose-5-phosphate synthase
Glyma.13G274100	-2.56158	0.0118398	0.919763	down	0.136423	0.672205	0.967654	up	Yes	ethylene-responsive transcription factor
Glyma.13G287800	3.84319	0.00236324	0.881221	up	-	-	-	-	-	MYB transcription factor
Glyma.13G302800	-1.93842	0.0374734	0.999815	down	0.360835	0.218426	0.880373	up	Yes	ATENT3
Glyma.13G321800	-9.58202	0.00803293	0.919763	down	1.46135	0.0375866	0.745716	up	Yes	Protein SENSITIVE TO PROTON RHIZOTOXICITY
Glyma.13G323800	-4.32682	0.000445626	0.814034	down	0.489169	0.705236	0.971468	up	Yes	Nitrate transporter
Glyma.13G324534	-9.38937	0.0114734	0.919763	down	-	-	-	-	-	C3HC4-type RING finger
Glyma.13G342800	2.74767	0.0394302	0.999815	up	-0.0505337	0.84429	0.988566	down	Yes	Oxidoreductase family, C-terminal alpha/beta domain
Glyma.13G360600	-1.77482	0.0438428	0.999815	down	0.632929	0.0344574	0.740081	up	Yes	F-box kelch-repeat protein
Glyma.13G361900	-2.36551	0.0103586	0.919763	down	0.249143	0.448203	0.926977	up	Yes	Belongs to the ABC transporter superfamily
Glyma.14G020000	-2.32261	0.0102541	0.919763	down	0.277322	0.204056	0.87317	up	Yes	O-Glycosyl hydrolases family 17 protein
Glyma.14G045000	5.53113	0.0334164	0.999815	up	0.531304	0.312946	0.897988	up	No	Lysosomal beta glucosidase-like
Glyma.14G089084	-8.65238	0.0391123	0.999815	down	-	-	-	-	-	-
Glyma.14G123200	-8.94189	0.0248427	0.986276	down	1.05013	0.113196	0.839774	up	Yes	Pleckstrin homology domain-containing family A member
Glyma.14G124900	2.44653	0.0295384	0.999815	up	0.214865	0.280643	0.893295	up	No	ATP-dependent zinc metalloprotease
Glyma.14G144300	-8.71949	0.0353233	0.999815	down	0.560093	0.348722	0.907035	up	Yes	LRR protein kinase
Glyma.14G145700	3.88634	0.0155043	0.942117	up	0.547971	0.200354	0.872887	up	No	GATA transcription factor 9
Glyma.14G173300	-8.53307	0.0466378	0.999815	down	-0.159715	0.932533	0.998019	down	No	Receptor-like protein
Glyma.14G176300	2.83873	0.014803	0.935959	up	-0.0337592	0.931079	0.997797	down	Yes	Phosphate-induced protein 1 conserved region
Glyma.14G178000	2.65121	0.033502	0.999815	up	-0.0641274	0.895069	0.993813	down	Yes	helix loop helix domain
Glyma.15G001500	-9.43001	0.0106533	0.919763	down	0.183055	0.680783	0.969404	up	Yes	Belongs to the protein kinase superfamily. Ser Thr protein kinase family
Glyma.15G014500	-11.0545	0.000381597	0.814034	down	0.573739	0.579779	0.95502	up	Yes	Transcriptional repressor, ovate
Glyma.15G037200	-9.79407	0.00534978	0.919763	down	0.202579	0.715967	0.972519	up	Yes	Belongs to the GRAS family
Glyma.15G044400	-2.43987	0.0152709	0.935959	down	0.180092	0.466272	0.929038	up	Yes	TOE1
Glyma.15G071200	-3.85352	0.00682786	0.919763	down	0.66688	0.738383	0.97271	up	Yes	Polyphenol oxidase
Glyma.15G093900	-3.88011	0.0109101	0.919763	down	0.464748	0.45758	0.928382	up	Yes	Belongs to the iron ascorbate-dependent oxidoreductase family
Glyma.15G145200	3.95951	0.00105034	0.814034	up	-1.51671	2.37e-09	3.41e-05	down	Yes	Two-component response regulator
Glyma.15G185500	2.31641	0.0468285	0.999815	up	-	-	-	-	-	glycosyltransferase-like protein
Glyma.15G201250	-9.71953	0.00618254	0.919763	down	-	-	-	-	-	3,4-dihydroxy-2-butanone kinase
Glyma.15G202500	-8.69747	0.0365328	0.999815	down	0.359636	0.75952	0.975808	up	Yes	Pentatricopeptide repeat-containing protein
Glyma.15G209600	-4.61939	0.00567196	0.919763	down	0.102424	0.652719	0.965914	up	Yes	bZIP protein
Glyma.15G219050	-3.04412	0.0104243	0.919763	down	-	-	-	-	-	protein argonaute PNH1
Glyma.15G224002	-9.54549	0.00860369	0.919763	down	-	-	-	-	-	-
Glyma.15G247400	-9.60587	0.00767896	0.919763	down	0.561991	0.474357	0.931063	up	Yes	NB-ARC domain-containing disease resistance protein
Glyma.15G248200	-3.71284	0.0144478	0.935959	down	0.259822	0.420267	0.918708	up	Yes	UBP15
Glyma.15G249800	-9.18291	0.0165447	0.942117	down	0.197818	0.855545	0.989438	up	Yes	VQ motif
Glyma.15G251300	-2.06566	0.0346878	0.999815	down	2.07242	0.104206	0.831389	up	Yes	nicotianamine synthase 1
Glyma.15G276800	-2.2495	0.0242852	0.984535	down	-0.183827	0.43718	0.923662	down	No	magnesium ion binding
Glyma.16G004800	-9.03266	0.0213735	0.9564	down	0.0224573	0.948057	1	up	Yes	Represents a homolog of the yeast MDN gene
Glyma.16G014500	3.92839	0.0185763	0.942675	up	-0.22797	0.781759	0.979343	down	Yes	-
Glyma.16G021000	-4.47358	0.0338214	0.999815	down	-0.199589	0.74449	0.973074	down	No	Homeobox-leucine zipper protein
Glyma.16G034200	-8.58198	0.0434229	0.999815	down	0.173093	0.807612	0.983319	up	Yes	EDA8
Glyma.16G079600	-8.69747	0.0365328	0.999815	down	-	-	-	-	-	transcription factor
Glyma.16G091700	-3.88334	0.0294349	0.999815	down	-0.404142	0.237565	0.887524	down	No	DNA binding protein
Glyma.16G093333	-4.50367	0.0241021	0.980567	down	-	-	-	-	-	Belongs to the phosphohexose mutase family
Glyma.16G108300	-9.73041	0.00605392	0.919763	down	0.305592	0.221687	0.882284	up	Yes	Pentatricopeptide repeat (PPR) superfamily protein
Glyma.16G112200	-10.2601	0.00209068	0.865388	down	-0.358754	0.63678	0.964595	down	No	RING/U-box superfamily protein
Glyma.16G131900	2.37905	0.0207256	0.955005	up	0.454975	0.0257976	0.713349	up	No	R-protein-interacting protein
Glyma.16G134800	-9.83501	0.00493768	0.919763	down	-0.665431	0.00350578	0.480186	down	No	-
Glyma.16G148000	-8.92303	0.0256168	0.99073	down	0.0524509	0.893687	0.993813	up	Yes	DUF677
Glyma.16G164400	-2.28685	0.0119116	0.919763	down	0.25099	0.67067	0.967299	up	Yes	Belongs to the peroxidase family
Glyma.16G170000	-3.69994	0.0279928	0.999815	down	0.355436	0.819446	0.984371	up	Yes	-
Glyma.17G049800	3.06508	0.0311906	0.999815	up	-0.905096	0.841693	0.987975	down	Yes	Auxin-binding protein
Glyma.17G138500	-2.2646	0.0136838	0.930395	down	0.164739	0.82256	0.984852	up	Yes	Belongs to the glycosyl hydrolase 32 family
Glyma.17G158900	-3.97741	0.0162998	0.942117	down	0.328781	0.660893	0.966557	up	Yes	bZIP5
Glyma.17G173600	2.26544	0.0215461	0.961631	up	-0.136097	0.620651	0.962175	down	Yes	triglyceride lipase activity
Glyma.17G176400	-8.58198	0.0434229	0.999815	down	0.147455	0.712209	0.972438	up	Yes	DUF547
Glyma.17G180100	2.01238	0.0394589	0.999815	up	-0.130982	0.532984	0.944947	down	Yes	disease resistance
Glyma.17G187000	2.22815	0.0277174	0.999815	up	0.910678	0.090624	0.821469	up	No	protein EMBRYO DEFECTIVE 2247
Glyma.17G196500	4.06569	0.00715048	0.919763	up	-0.0694845	0.833518	0.986764	down	Yes	DNA topoisomerase, type IA, core
Glyma.17G230300	-2.2095	0.0396074	0.999815	down	0.0842936	0.613621	0.962044	up	Yes	Far upstream element-binding protein
Glyma.18G045100	-2.43358	0.00855341	0.919763	down	0.103856	0.733151	0.972519	up	Yes	Polyamine oxidase
Glyma.18G054600	-2.2426	0.0401054	0.999815	down	0.062044	0.863264	0.989791	up	Yes	CBL-interacting serine threonine-protein kinase
Glyma.18G066200	-8.69747	0.0365328	0.999815	down	-0.4588	0.250557	0.890618	down	No	GONST2
Glyma.18G094700	-6.96043	0.0282874	0.999815	down	0.0745293	0.875688	0.991142	up	Yes	OTP82
Glyma.18G107200	-9.60587	0.00767896	0.919763	down	-0.136605	0.805222	0.983311	down	No	BSP family protein
Glyma.18G135300	-8.99704	0.0226913	0.974437	down	0.104417	0.8536	0.989409	up	Yes	RING-H2 finger protein
Glyma.18G143700	-11.2065	0.000273188	0.814034	down	0.326089	0.466604	0.929121	up	Yes	MATE efflux family protein
Glyma.18G143800	-8.76256	0.0330521	0.999815	down	-	-	-	-	-	MADS-box protein
Glyma.18G150100	-8.53307	0.0466378	0.999815	down	-3.29446	0.498124	NA	down	No	Concanavalin A-like lectin protein kinase family protein
Glyma.18G158700	3.65941	0.0343555	0.999815	up	0.181878	0.772205	0.978462	up	No	Oxidoreductase, zinc-binding dehydrogenase family protein
Glyma.18G158900	4.44295	0.0388087	0.999815	up	-0.0308804	0.900784	0.994644	down	Yes	GTP cyclohydrolase I
Glyma.18G168300	-2.3431	0.0177604	0.942675	down	-	-	-	-	-	F-box family protein
Glyma.18G168800	-5.86191	0.013014	0.930395	down	-	-	-	-	-	F-box family protein
Glyma.18G179200	-6.36182	0.0200729	0.949952	down	0.0456648	0.889224	0.993367	up	Yes	-
Glyma.18G273200	-3.55451	0.00943084	0.919763	down	0.209328	0.871548	0.990942	up	Yes	2OG oxygenase
Glyma.19G017100	-8.62929	0.0404815	0.999815	down	0.224604	0.641184	0.964831	up	Yes	-
Glyma.19G057702	-8.62929	0.0404815	0.999815	down	-	-	-	-	-	germin-like protein 2
Glyma.19G060900	-8.50798	0.0483572	0.999815	down	0.190995	0.627762	0.962751	up	Yes	CLASP N terminal
Glyma.19G065800	-3.39815	0.00415231	0.895502	down	0.129246	0.876661	0.991375	up	Yes	alpha/beta-Hydrolases superfamily protein
Glyma.19G067600	-8.88456	0.0272587	0.999815	down	6.40701	0.000644858	0.238854	up	Yes	hypothetical protein
Glyma.19G070300	2.4054	0.018522	0.942675	up	-	-	-	-	-	NAD(P)-binding Rossmann-fold superfamily protein
Glyma.19G070700	3.01682	0.0477741	0.999815	up	0.0597529	0.856288	0.989438	up	No	ADP-ribosylation factor GTPase-activating protein
Glyma.19G088850	-8.76256	0.0330521	0.999815	down	-	-	-	-	-	Pentatricopeptide repeat-containing protein
Glyma.19G089800	-8.99704	0.0226913	0.974437	down	0.0121227	0.983971	1	up	Yes	Chloride channel protein
Glyma.19G125500	1.95191	0.0499804	0.999815	up	-0.0602838	0.818385	0.984371	down	Yes	Nascent polypeptide-associated complex
Glyma.19G132500	-10.588	0.00104827	0.814034	down	0.955137	0.375317	0.910488	up	Yes	helix loop helix domain
Glyma.19G139400	-3.19894	0.0108516	0.919763	down	0	1	1	-	Yes	Disease resistance protein
Glyma.19G152200	-9.97892	0.00371103	0.895502	down	0.0334972	0.912466	0.995697	up	Yes	LRR receptor-like serine threonine-protein kinase
Glyma.19G177900	4.49532	0.00332593	0.895502	up	-5.02849	0.399423	0.914699	down	Yes	2,3-bisphosphoglycerate-independent phosphoglycerate mutase
Glyma.19G178200	-8.71949	0.0353233	0.999815	down	0.149542	0.735663	0.972585	up	Yes	AP2-like ethylene-responsive transcription factor
Glyma.19G178800	2.59152	0.0152466	0.935959	up	-0.58636	0.0806994	0.813416	down	Yes	Belongs to the universal ribosomal protein uS12 family
Glyma.19G194800	3.56113	0.0239694	0.980567	up	-0.428064	0.0232646	0.708742	down	Yes	Cell division protein ftsZ
Glyma.20G045200	2.08399	0.0391389	0.999815	up	1.64211	0.627695	0.956	up	Yes	ATPase
Glyma.20G057700	-8.90393	0.0264217	0.999779	down	-0.927438	0.0516026	0.78063	down	No	probable apyrase
Glyma.20G060900	-8.90393	0.0264217	0.999779	down	-0.402545	0.257341	0.89135	down	No	-
Glyma.20G062300	5.30653	0.0302494	0.999815	up	-1.22548	0.013657	0.660384	down	Yes	Transcriptional co-activator.
Glyma.20G068500	1.95497	0.0429334	0.999815	up	-0.0592112	0.805404	0.983319	down	Yes	-
Glyma.20G071100	-9.90395	0.00430937	0.895502	down	0.778789	0.547092	0.948175	up	Yes	putative ribonuclease H protein At1g65750-like
Glyma.20G073400	2.33309	0.0357245	0.999815	up	-0.938992	0.145009	0.85556	down	Yes	DNA mismatch repair MUTS family protein
Glyma.20G075951	-2.16743	0.0379846	0.999815	down	-	-	-	-	-	chromosome transmission fidelity protein
Glyma.20G083300	1.65095	0.0483686	0.999815	up	0.235182	0.366919	0.910055	up	No	Belongs to the universal ribosomal protein uS3 family
Glyma.20G098300	-8.53307	0.0466378	0.999815	down	0.766833	0.23622	0.886689	up	Yes	Pyrophosphate-energized vacuolar membrane proton pump
Glyma.20G192700	3.87783	0.00407161	0.895502	up	0.48709	0.893565	0.993813	up	No	Belongs to the terpene cyclase mutase family
Glyma.20G215500	-2.98554	0.00711446	0.919763	down	1.15983	0.233466	0.885984	up	Yes	DUF247
Glyma.20G222200	-10.5393	0.00116294	0.835866	down	0.58539	0.0906263	0.821469	up	Yes	Rubisco accumulation factor
Glyma.U018351	4.1627	0.0144997	0.935959	up	-	-	-	-	-	Fe-S cluster assembly protein

## Sheet: Supplementary Table 4
Supplementary Table 4. Putative RR2b interacted proteins.
Gene ID	Annotation	Number
Glyma.13G212800	Histidine phosphotransfer protein (AHP)	91
Glyma.05G236300	Plant cadmium resistance 2-like	50
Glyma.15G177800	Cysteine proteinases superfamily protein	11
Glyma.09G134500	Calcium-dependent lipid-binding (CaLB domain) family protein	4
Glyma.09G069800	Cysteine proteinases superfamily protein	4
Glyma.11G117100	Basic helix-loop-helix (bHLH) DNA-binding superfamily protein	3
Glyma.04G250400	Basal transcription factor complex subunit-like protein	3
Glyma.09G115100	RING finger and CHY zinc finger domain-containing protein 1-like	2
Glyma.18G287300	N-lysine methyltransferase	2
Glyma.18G036400	ribulose bisphosphate carboxylase/oxygenase activase	2
Glyma.11G131200	Basic helix-loop-helix (bHLH) DNA-binding superfamily protein	2
Glyma.11G098700	Cytosolic cyclophilin (ROC3)	2
Glyma.03G071700	Galactose oxidase-like 2A (GOXL2)	2
Glyma.05G163400	GDSL-motif esterase/acyltransferase/lipase	2
Glyma.08G354500	WD40 repeat and LUFS domain containing protein	2
Glyma.14G207800	Dutp-ptrophosphatase-like 1 (DUT1).	2
Glyma.17G049000	Cysteine proteinases superfamily protein	2
Glyma.02G024200	Actin cross-linking protein	1
Glyma.03G073752	GDSL-motif esterase/acyltransferase/lipase	1
Glyma.03G258900	NC domain-containing protein-like protein	1
Glyma.05G051500	Subtilisin-like serine protease 2	1
Glyma.05G085200	Calmodulin-like protein (CML30)	1
Glyma.06G137000	Putative 2OG-Fe(II) oxygenase	1
Glyma.09G126200	A plant lysozyme involved in plant immunity (LYS1)	1
Glyma.10G014200	Late embryogenesis abundant protein (LEA) family protein	1
Glyma.11G227900	Eukaryotic translation initiation factor 2 (EIF2)	1
Glyma.13G035300	S-adenosyl-L-methionine-dependent methyltransferases superfamily protein	1
Glyma.13G095200	Xyloglucan endotransglycosylase-related protein (XTR6)	1
Glyma.14G020000	O-Glycosyl hydrolases family 17 protein	1
Glyma.14G211000	Isocitrate dehydrogenase	1
Glyma.14G218100	Putative lysine decarboxylase family protein (LOG1)	1
Glyma.17G238200	N-terminal nucleophile aminohydrolases	1
Glyma.19G106800	Glyceraldehyde-3-phosphate dehydrogenase C2 (GAPA2)	1
Glyma.20G136000	tubulin alpha-4 chain	1
Glyma.20G211700	Calmodulin-like protein (CML11)	1
Glyma.08G051600	Guanine nucleotide-binding protein subunit beta-like protein	1
Glyma.08G362400	Clathrin interactor EPSIN 2-like	1
Glyma.09G050100	Molybdenum cofactor sulfurase family protein	1
Glyma.12G053800	Beta glucosidase 15	1
Glyma.15G072400	Stem-specific protein TSJT1-like	1
Glyma.18G054000	Alpha-Expansin	1
Glyma.19G246200	RNA-binding KH domain-containing protein	1
Glyma.19G262500	NagB/RpiA/CoA transferase-like superfamily protein	1
Glyma.02G037900	Putative thiol-disulfide oxidoreductase DCC	1
Glyma.06G319300	Plant invertase/pectin methylesterase inhibitor superfamily protein	1
Glyma.08G346300	Basic helix-loop-helix (bHLH) DNA-binding superfamily protein	1
Glyma.06G143300	Alpha-Expansin	1
Glyma.06G067800	Clathrin coat assembly protein AP180-like	1
Glyma.08G043500	Plant cadmium resistance 2	1
Glyma.19G208200	Ribosomal protein L19e family protein	1

## Sheet: Supplementary Table 5
Supplementary Table 5. Putative trans-elements of the RR2b promoter.
Gene ID	Annotation	Number
Glyma.14G217100	Histone superfamily protein	48
Glyma.18G015200	Histone superfamily protein	27
Glyma.05G109500	ABA insensitive growth 1 (ABIG1)	13
Glyma.18G015300	Histone superfamily protein	13
Glyma.20G222000	AT hook motif DNA-binding family protein (AHL20)	9
Glyma.07G202500	Histone 3.1	7
Glyma.09G109700	Homeobox-leucine zipper protein (HAT14)	2
Glyma.13G342000	Histone superfamily protein	2
Glyma.14G179600	ZF-HD homeobox protein	2
Glyma.02G138900	stress response protein	1
Glyma.04G026300	Basic pentacysteine 6 (BPC6)	1
Glyma.05G010400	SH3/FCH domain protein	1
Glyma.05G129600	3-Ketoacy-acyl carrier protein synthase 1	1
Glyma.08G032500	Profilin2	1
Glyma.08G120100	Nod26-like intrinsic protein 1 (NIP1)	1
Glyma.10G208300	GTP-binding nuclear protein	1
Glyma.10G275000	Unknown protein	1
Glyma.11G059300	Stomatal carpenter 1 (SCAP1)	1
Glyma.13G253800	methionine sulfoxide reductase B2 (MSRB2)	1
Glyma.15G101400	Bax inhibitor-1 family protein	1
Glyma.15G119500	Bifunctional inhibitor	1
Glyma.16G087700	40S ribosomal protein	1
Glyma.18G159800	wound-induced basic protein-like	1
Glyma.20G209700	Myb transcription factor	1
Glyma.05G225700	Profilin2 (PFN2)	1
Glyma.06G035800	seven transmembrane domain protein	1

## Sheet: Supplementary Table 6
Supplementary Table 6. Selective analysis on genes in phytohormones pathway.
Gene Annotation	Gene ID	Domestication	Improvement	Homolog in Arabidopsis	AGI	phytohormone
Auxin efflux carrier family protein	Glyma.03G113600	√		PIN-like 3	AT1G76520	auxin
Auxin efflux carrier family protein	Glyma.08G054700		√	PIN1	AT1G73590
Auxin efflux carrier family protein	Glyma.14G120900		√	PIN6	AT1G77110
peptidase M20/M25/M40 family protein	Glyma.08G196800		√	IAR3,JR3	AT1G51760
peptidase M20/M25/M40 family protein	Glyma.08G196900		√	IAR3,JR3	AT1G51760
peptidase M20/M25/M40 family protein	Glyma.08G197000		√	IAR3,JR3	AT1G51760
peptidase M20/M25/M40 family protein	Glyma.08G197100		√	IAR3,JR3	AT1G51760
peptidase M20/M25/M40 family protein	Glyma.08G197200		√	IAR3,JR3	AT1G51760
SAUR-like auxin-responsive protein family	Glyma.01G078200		√	SAUR59	AT3G60690
SAUR-like auxin-responsive protein family	Glyma.06G025300	√		SAUR51	AT1G75580
SAUR-like auxin-responsive protein family	Glyma.06G025500	√		SAUR69	AT5G10990
SAUR-like auxin-responsive protein family	Glyma.08G004100	√		SAUR32	AT2G46690
SAUR-like auxin-responsive protein family	Glyma.08G010400		√	SAUR55	AT5G50760
SAUR-like auxin-responsive protein family	Glyma.11G194800		√	SAUR42	AT2G28085
SAUR-like auxin-responsive protein family	Glyma.13G113800	√		SAUR76	AT5G20820
SAUR-like auxin-responsive protein family	Glyma.16G020700	√		SAUR32	AT2G46690
SAUR-like auxin-responsive protein family	Glyma.16G020800	√		SAUR32	AT2G46690
SAUR-like auxin-responsive protein family	Glyma.19G182600	√		SAUR46	AT2G37030
SAUR-like auxin-responsive protein family	Glyma.20G180900		√	SAUR46	AT2G37030
auxin response factor 3	Glyma.15G078800	√		ARF3,ETT	AT2G33860
auxin response factor 2	Glyma.03G208800	√		ARF2	AT5G62000
auxin response factor 2	Glyma.08G008100	√		ARF2	AT5G62000
auxin response factor 18	Glyma.16G023600	√		ARF18	AT3G61830
IAA9	Glyma.02G218100		√	IAA9	AT5G65670
IAA27	Glyma.15G017500		√	IAA27	AT4G29080
IAA22	Glyma.19G161000		√	IAA4	AT5G43700
AUX14	Glyma.19G161100		√	IAA14,SLR	AT4G14550
auxin response factor 16-like	Glyma.19G181900	√		ARF16	AT4G30080
auxin response factor 16-like	Glyma.20G180000		√	ARF16	AT4G30080
auxin canalization protein	Glyma.01G207900	√		FL5	AT4G17350
auxin canalization protein	Glyma.03G157000	√		FL2	AT3G22810
auxin canalization protein	Glyma.11G034400		√	FL5	AT4G17350
Auxin-responsive GH3 family protein	Glyma.12G141000		√	DFL1,GH3.6	AT5G54510
dormancy-associated protein-like 1	Glyma.15G076500	√		DRM1,DYL1	AT1G28330
Auxin-responsive GH3 family protein	Glyma.17G165300		√	GH3-2	AT4G37390
Auxin-responsive GH3 family protein	Glyma.17G165500		√	GH3-2	AT4G37390
auxin canalization protein	Glyma.19G159200		√	FL2	AT3G22810
CYP707A1	Glyma.01G153300	√		CYP707A1	AT4G19230	ABA
MLP-like protein 423	Glyma.15G145600	√	√	MLP423	AT1G24020
class-10 pathogenesis-related protein 1-like	Glyma.15G145700	√	√
aba-responsive protein	Glyma.15G145900	√	√
major allergen pru av 1	Glyma.15G146000	√	√
major allergen mal d 1-like	Glyma.15G146100	√	√	MLP423	AT1G24020
major allergen pru ar 1-like	Glyma.15G146400	√	√	MLP423	AT1G24020
major allergen pru ar 1-like	Glyma.15G146500	√	√	MLP423	AT1G24020
pathogenesis-related protein sth-2-like	Glyma.15G146600	√	√	MLP423	AT1G24020
PYR1-like 2	Glyma.04G050900		√	PYL2,RCAR14	AT2G26040
NCED5	Glyma.05G140900		√	NCED5	AT1G30100
regulatory components of ABA receptor 3	Glyma.06G126100	√	√	PYL8,RCAR3	AT5G53160
NCED3	Glyma.08G176300		√	NCED3	AT3G14440
ABA2-like	Glyma.11G151400		√	ABA2	AT1G52340
ABA2-like	Glyma.11G151700		√	ABA2	AT1G52340
manganese superoxide dismutase 1	Glyma.06G144500		√	MSD1	AT3G10920	ethylene
Fe superoxide dismutase 3	Glyma.20G050800	√		FSD3	AT5G23310
ACO5	Glyma.04G245900		√	ACO5	AT1G77330
ethylene-forming enzyme	Glyma.07G264200	√		ACO4	AT1G05010
ferric reduction oxidase 8	Glyma.17G085100	√		FRO8	AT5G50160
ACS8	Glyma.01G196100	√		ACS8	AT4G37770
ACS6	Glyma.08G018000	√		ACS6	AT4G11280
S-adenosylmethionine synthetase 1	Glyma.03G223000		√	SAM1	AT1G02500
S-adenosylmethionine synthetase 2	Glyma.07G233800	√		SAM2	AT4G01850
methionine adenosyltransferase 3	Glyma.10G054500			MAT3	AT2G36880
S-adenosylmethionine synthetase 2	Glyma.10G144300		√	SAM2	AT4G01850
methionine adenosyltransferase 3	Glyma.19G184700	√		MAT3	AT2G36880
ANT-like	Glyma.04G047900		√	ANT,CKC,CKC1,DRG	AT4G37750
AINTEGUMENTA-like 5	Glyma.13G096900	√		AIL5,CHO1,EMK	AT5G57390
ERF118-like	Glyma.01G081100		√	ERF118	AT1G68550
ERF13-like	Glyma.03G112000	√		ERF13	AT2G44840
ERF13-like	Glyma.03G112100	√		ERF13	AT2G44840
ERF13-like	Glyma.03G112700	√		ERF13	AT2G44840
ERF13-like	Glyma.03G112800	√		ERF13	AT2G44840
ERF114	Glyma.04G217400	√		ERF114	AT5G61890
ERF1-like	Glyma.05G063600	√		ERF1	AT4G17500
CEJ1	Glyma.05G092800	√		CEJ1,DEAR1	AT3G50260
RAP2.4	Glyma.06G105000		√	RAP2.4	AT1G78080
CRF4	Glyma.06G125100	√		CRF4	AT4G27950
ERF98	Glyma.10G007100		√	ERF98	AT3G23230
ERF118	Glyma.10G274600		√	ERF118	AT1G68550
ERF1	Glyma.11G036500		√	ERF1	AT4G17500
ERF9	Glyma.13G236500	√		ERF9	AT5G44210
CRF4	Glyma.14G123900		√	CRF4	AT4G27950
ERF9-like	Glyma.15G077100	√		ERF9	AT5G44210
RAP2.2	Glyma.16G012600		√	RAP2.2	AT3G14230
LEP	Glyma.16G046300	√		LEP	AT5G13910
ERF113-like	Glyma.16G047600	√		ERF113-like	AT5G61890
EIN4	Glyma.10G008500		√	EIN4	AT3G04580
EIN4-like	Glyma.18G069300		√	EIN4	AT3G04580
EIN3	Glyma.20G051500	√		EIN3	AT3G20770
GA requiring 3	Glyma.15G002200	√		ATKO1,CYP701A3,GA3	AT5G25900	GA
GA2OX8-like	Glyma.05G063300	√		GA2OX8-like	AT4G21200
GA2OX6	Glyma.10G010700		√	GA2OX6	AT1G02400
GA2OX8-like	Glyma.13G287600	√		GA2OX8-like	AT4G21200
GA2OX8-like	Glyma.13G288000	√		GA2OX8-like	AT4G21200
GA20OX3	Glyma.14G157400		√	GA20OX3	AT5G07200
GA2OX8	Glyma.18G061300	√		GA2OX8	AT5G58660
GA1	Glyma.03G154400	√		GA1	AT4G02780
GA1-like	Glyma.03G154700	√		GA1	AT4G02780
GA1-like	Glyma.19G156800		√	GA1	AT4G02780
GA1-like	Glyma.19G157000		√	GA1	AT4G02780
GAST1 protein homolog 1	Glyma.06G024500	√		GASA1	AT1G75750

## Sheet: Supplementary Table 7
Supplementary Table 7. The names and IDs of genes studied in this paper.
Gene name in soybean	Gene ID
GmRR2b	Glyma.15G145200
GmNINa	Glyma.04G000600
GmRR5	Glyma.17G093900
GmRR9c	Glyma.06G114900
GmbHLH63b	Glyma.11G117100
GmABIG1	Glyma.05G109500
GmCEP9	Glyma.05G084100
GmNRLK	Glyma.01G020100
GmPPR40	Glyma.08G268300
GmRbohA	Glyma.11G020700
GmRbohC	Glyma.05G198700
GmRbohD	Glyma.06G162300
GmENOD40-1	Glyma.02G036800
GmNINb	Glyma.02G311000
GmNSP1	Glyma.16G008200
GmNSP2	Glyma.06G110800
GmATKH8	Glyma.17G230300
GmLRR4	Glyma.19G139400
GmPR2	Glyma.19G134800
GmPR5	Glyma.05G204800
Gene name in Arabidopsis	Gene ID
AtPR1	AT2G14610
AtPRX33	AT3G49110
AtRR2	AT4G16110

## Sheet: Supplementary Table 8
Supplementary Table 8. Primers used in this paper.
Primer name	Sequence 5’→3’	Purpose
qRT_RR2b_F	GCCTATGCCTCTATCTGATC	RT-qPCR analysis
qRT_RR2b_R	CGAGTTGTTTTGGCTCCATG	RT-qPCR analysis
qRT_ELF1b_F	GTTGAAAAGCCAGGGGACA	RT-qPCR analysis
qRT_ELF1b_R	TCTTACCCCTTGAGCGTGG	RT-qPCR analysis
qRT_NINa_F	CATCTTGAGCCTCTACCACC	RT-qPCR analysis
qRT_NINa_R	GCTTTGACTCTAAAAGTGCCGG	RT-qPCR analysis
qRT_NINb_F	ATTGGCGTGTGTCCCACAAC	RT-qPCR analysis
qRT_NINb_R	TGCAGGAGAGGATGATTGAGAAG	RT-qPCR analysis
qRT_ENOD40-1_F	TGGACAACACCCTCTAAACCA	RT-qPCR analysis
qRT_ENOD40-1_R	GTGAGGGAGTGTGAGGAGTGA	RT-qPCR analysis
qRT_GmNSP1_F	GGTCTATAACTTTTGCTTCCAGC	RT-qPCR analysis
qRT_GmNSP1_R	CAGTGTCTTCGCCAAGAACTTG	RT-qPCR analysis
qRT_GmNSP2_F	ATGGACATAGATGCTATCCACAA	RT-qPCR analysis
qRT_GmNSP2_R	GAGTCGATGATTTGGTGGAAG	RT-qPCR analysis
qRT_RR5_F	ACGGAAATGCTTGCGGAGTCC	RT-qPCR analysis
qRT_RR5_R	ATCGACGGCGAGAACGTGAAG	RT-qPCR analysis
qRT_RR9_F	TCCACCTCAACCATTACAGCA	RT-qPCR analysis
qRT_RR9_R	CCCCTTCTTCTAAGCACATGC	RT-qPCR analysis
qRT_CEP9_F	GAGGGAGTACTGGTGTTGGC	RT-qPCR analysis
qRT_CEP9_R	AAACATGGCCAACTCCAGGG	RT-qPCR analysis
qRT_NRLK_F	TGTTTTCAGCTTTGGCGTGG	RT-qPCR analysis
qRT_NRLK_R	ACTCTCCACATTGCCTCTGC	RT-qPCR analysis
qRT_PPR40_F	TGAATGGAGAGAGGAGGGGG	RT-qPCR analysis
qRT_PPR40_R	TGGGAACAACGCCTCTAACC	RT-qPCR analysis
qRT_RbohA_F	GTCCTGTTACTTGTCGGTCTCG	RT-qPCR analysis
qRT_RbohA_R	AACTCCATTTTTTGCATGGTTG	RT-qPCR analysis
qRT_RbohC_F	GCCATTGATGAGGAGGAGGG	RT-qPCR analysis
qRT_RbohC_R	GTGAGACATGACGCGTGTGC	RT-qPCR analysis
qRT_RbohD_F	CACCAAGATTGCCGCTAAAC	RT-qPCR analysis
qRT_RbohD_R	CAGCTCCAGTGATAGCTTCT	RT-qPCR analysis
qRT_ATKH8_F	ACAGCAGCAGCAGCAAAATC	RT-qPCR analysis
qRT_ATKH8_R	GAGGTGGCGCATGATATCCA	RT-qPCR analysis
qRT_LRR4_F	AAACGGTGCGAGAGGCTAAA	RT-qPCR analysis
qRT_LRR4_R	GTCAGCCACTCAGGAAGCAT	RT-qPCR analysis
qRT_bHLH63b_F	CCCTCCAAACATGGGACTCC	RT-qPCR analysis
qRT_bHLH63b_R	ATGCTGTTCGCCCTTGATCA	RT-qPCR analysis
qRT_ABIG1_F	GGTTCCAGAACAGGAGAGCC	RT-qPCR analysis
qRT_ABIG1_R	AGCCAGTTTCAGTGCCTTCA	RT-qPCR analysis
35S::RR2b_F	CACGGGGGACTCTAGAATGAATCTCAGCAACGGCAAGG	plasmid construction
35S::RR2b_R	GATCGGGGAAATTCGAGCTCCTAAACCGGAATGTTGTCTAA	plasmid construction
RNAi_RR2b_F1	TTAACAGTCGTTATTTGCGGAGACAATGCAACCTCAGCTCGCATGCAAGCGCAGGTGGT	plasmid construction
RNAi_RR2b_R1	GTGAAGTCGTTTATGGCTGAGACAATGCAACCTCAGCTCGCAGTTCCAAAAGACCTAT	plasmid construction
RNAi_RR2b_F2	ATTACTGCAGGGATCCGATCTTAACAGTCGTTATTTGCGG	plasmid construction
RNAi_RR2b_R2	AATCGGTACCCTCGAGTCGAGTGAAGTCGTTTATGGC	plasmid construction
35S:RR2b_SRDX_F	ATTACTGCAGGGATCCATGAATCTCAGCAACGGCAAGG	plasmid construction
35S:RR2b_SRDX_R	AATCGGTACCCTCGAGTTACGCAAAGCCCAGGCGCAGTTCCAGATCCAGATCCAGAACCGGAATGTTGTCTAAG	plasmid construction
proRR2b_GUS_F	AGCAGGCTTTGACTTTAGGTCCCCTCCAAGTAGTACA	plasmid construction
proRR2b_GUS_R	TGGGTCTAGAGACTTTAGGTCTCGAAGTGGATCCCTTGCCG	plasmid construction
proRR2b_LUC_F	CCATGATTACGAATTCTCCCTCCAAGTAGTACATATGACTTTTATCG	plasmid construction
proRR2b_LUC_R	CGTCTTCCATGAATTCAGTGGATCCCTTGCCGTT	plasmid construction
proNINa_LUC_F	CCATGATTACGAATTCGGACAGATAAATTAAGTATCAA	plasmid construction
proNINa_LUC_R	CGTCTTCCATGAATTCACTATTCTGCACCAACCCACCA	plasmid construction
proCEP9_LUC_F	CCATGATTACGAATTCTTTGGTAGTTAAAATGAGCAA	plasmid construction
proCEP9_LUC_R	CGTCTTCCATGAATTCATATTTGTGCAAAACCTGAAA	plasmid construction
proNRLK_LUC_F	CCATGATTACGAATTCTTACTCATCTAAAAAAATTATTTCC	plasmid construction
proNRLK_LUC_R	CGTCTTCCATGAATTCTAATATCCAAATATCTGGTAA	plasmid construction
PPR40_LUC_F	CCATGATTACGAATTCCTCTTTAACAAGTGTTAACCA	plasmid construction
PPR40_LUC_R	CGTCTTCCATGAATTCCCTGAAGAAGGGTTGAAGTTGAAGAG	plasmid construction
proRbohA_LUC_F	CCATGATTACGAATTCTTCTTTCATAAATGAATGTCTTTT	plasmid construction
proRohA_LUC_R	CGTCTTCCATGAATTCGCGGCGTTCGTGCTTGGGAGCACC	plasmid construction
proRbohC_LUC_F	CCATGATTACGAATTCAAGACTTTTGAAGTTTTAAATGTA	plasmid construction
proRbohC_LUC_R	CGTCTTCCATGAATTCGTGGTGAAGATCTGCAGAAGTGC	plasmid construction
proRbohD_LUC_F	CCATGATTACGAATTCTGGTTAATTAGTGATAAGAAGGAA	plasmid construction
proRbohD_LUC_R	CGTCTTCCATGAATTCATCTCCTCCAACAACCTCTTCTGT	plasmid construction
proRR5_LUC_F	CCATGATTACGAATTCAAAAACATCAATGAAGTGGGATGA	plasmid construction
proRR5_LUC_R	CGTCTTCCATGAATTCCTGCCGGAAAATATCGCCGG	plasmid construction
proRR9_LUC_F	CCATGATTACGAATTCGACAGTTCTCTGGACCGCACG	plasmid construction
proRR9_LUC_R	CGTCTTCCATGAATTCCTGTAGTTTTCTGGTATCCAG	plasmid construction
proATKH8_LUC_F	CCATGATTACGAATTCTAATGATATTTTTTCCAGGTC	plasmid construction
proATKH8_LUC_R	CGTCTTCCATGAATTCGTTAGCCGAATATTGAGATTCGTCGG	plasmid construction
proLRR4_LUC_F	CCATGATTACGAATTCGAATGAACATGTGTAGGAATC	plasmid construction
proLRR4_LUC_R	CGTCTTCCATGAATTCAGCAATATCAAAGACGAAAAA	plasmid construction
35S:bHLH63b_F	CACGGGGGACTCTAGAATGTTGCATTGTCTCAACACTTCG	plasmid construction
35S:bHLH63b_R	GGGGAAATTCGAGCTCTTACATCTCCATCTTTAGATT	plasmid construction
35S:ABIG1_F	CACGGGGGACTCTAGAATGATGGGTCTTGATCAAGATGCTAG	plasmid construction
35S:ABIG1_R	GATCGGGGAAATTCGAGCTCTCAACATGCTGCAGAAGGATTGGC	plasmid construction
RR2b_GST_F	TGGATCCCCGGAATTCATGAATCTCAGCAACGGCAAGG	plasmid construction
RR2b_GST_R	GGCCGCTCGAGTCGACCTAAACCGGAATGTTGTCTAA	plasmid construction
BD_RR2b_F	CATGGAGGCCGAATTCATGAATCTCAGCAACGGCAAGG	plasmid construction
BD_RR2b_R	TATGCGGCCGCTGCAGCTAGAGGTTATTAATCTGGCA	plasmid construction
AD_bHLH63b_F	GGAGGCCAGTGAATTCATGTTGCATTGTCTCAACACT	plasmid construction
AD_bHLH63b_R	CGAGCTCGATGGATCCTTACATCTCCATCTTTAGATT	plasmid construction
AbAi_RR2b_F	ATGAATTGAAAAGCTTAAAAATAATTACACAACACTA	plasmid construction
AbAi_RR2b_R	GAGCACATGCCTCGAGGGTTGGTTCTGAAGGTCCAAAAC	plasmid construction
AD_ABIG1_F	GGAGGCCAGTGAATTCATGATGGGTCTTGATCAAGAT	plasmid construction
AD_ABIG1_R	CGAGCTCGATGGATCCTCAACATGCTGCAGAAGGATTGGC	plasmid construction
GmRR2b_EGFP_F	GGCAGCGGCCGAATTCATGAATCTCAGCAACGGCAAGG	plasmid construction
GmRR2b_EGFP_R	CGGCCCCGGTGGATCCCTAAACCGGAATGTTGTCTAAGGAATATCCA	plasmid construction
GmRR2b_D54_EGFP_F	GGCAGCGGCCGAATTCATGACGAAATGCCAGCGAGC	plasmid construction
GmRR2b_D54_EGFP_R	CGGCCCCGGTGGATCCCTAAACCGGAATGTTGTCTAAGGAATATCCA	plasmid construction
GmRR2b_D137_EGFP_F	GGCAGCGGCCGAATTCATGAATATATGGCAGCATGTGATTCGG	plasmid construction
GmRR2b_D137_EGFP_R	CGGCCCCGGTGGATCCCTAAACCGGAATGTTGTCTAAGGAATATCCA	plasmid construction
RR2b_NYFP_F	GGGTACCCGGGGATCCATGAATCTCAGCAACGGCAAGG
RR2b_NYFP_R	TCACCATAGAGGATCCAACCGGAATGTTGTCTAAGGA	plasmid construction
bHLH63b_CYFP_F	GGGTACCCGGGGATCCATGTTGCATTGTCTCAACACT	plasmid construction
bHLH63b_CYFP_R	TGCCCATAGAGGATCCCATCTCCATCTTTAGATTGCT	plasmid construction
RR2b_NLuc_F	CACGGGGGACGAGCTCATGAATCTCAGCAACGGCAAG	plasmid construction
RR2b_NLuc_R	ACGAGATCTGGTCGACAACCGGAATGTTGTCTAAGGA	plasmid construction
bHLH63b_CLuc_F	GTCCCGGGGCGGTACCATGTTGCATTGTCTCAACACT	plasmid construction
bHLH63b_CLuc_R	AGCTCTGCAGGTCGACTTACATCTCCATCTTTAGATT	plasmid construction
pro35S::AtRR2_F	AGAACACGGGGGACTCTAGAATGGTAAATCCGGGTCACGG	plasmid construction
pro35S::AtRR2_R	GATCGGGGAAATTCGAGCTCTCAGACCTGGATATTATCGA	plasmid construction
proPRX3_LUC_F	ATGACCATGATTACGAATTCTTCTGTGGTTAACTAGATGT	plasmid construction
proPRX3_LUC_R	TTGGCGTCTTCCATGAATTCTTTTCACAAGGACAATGAAA	plasmid construction
proPR1_LUC_F	ATGACCATGATTACGAATTCGGACATCTGATAAATCATGG	plasmid construction
proPR1_LUC_R	TTGGCGTCTTCCATGAATTCTTTTCTAAGTTGATAATGGT	plasmid construction
pUBI::ABIG1_Myc_F	TGTTGTTGATGTGATTACAGTCTAGAATGATGGGTCTTGATCAAGATGCTAG	plasmid construction
pUBI::ABIG1_Myc_R	CGGGATCCACTAGTAGGCCTACATGCTGCAGAAGGATTGGC	plasmid construction
qRT_proRR2b_R1_F	CACAACACTAGCATTTTAATATTACGTTAAAGAGT	ChIP-qPCR analysis
qRT_proRR2b_R1_R	GGCATATTTTATTACTTTCCATAAAATGACA	ChIP-qPCR analysis
qRT_proRR2b_R2_F	CAGACCCACAATCATTTCCATTATTTAT	ChIP-qPCR analysis
qRT_proRR2b_R2_R	ACTGGCATCATGGAAGTAGTGA	ChIP-qPCR analysis
qRT_ST1_F	CGTGATCGGCGATGTGGTAG	RT-qPCR analysis
qRT_ST1_R	TTAGGAGGGCTGATGGCAATG	RT-qPCR analysis
qRT_KIX8-1_F	TGAGACAACCGAGACAGGAGGC	RT-qPCR analysis
qRT_KIX8-1_R	CAACAGGTTTAGGAGGCAGACAAG	RT-qPCR analysis
qRT_ABCT_F	ATATCGGGCCTTTGCTGCAT	RT-qPCR analysis
qRT_ABCT_R	AGAGCCTCCGTAACATTCGC	RT-qPCR analysis
CEP9_p2	CTTGGTTCATCATTCTAATTTTGGAATTGTGTTGAAGCAATTATAGC	EMSA
NRLK_p1	GATCAAGGCAGAGAAAGAAATGGAATTCAGAAAAAATTTTCTGGAA	EMSA
PPR40_p2	TGTGATAATGATGATTGGTGTTGGAATCACATTGTTATTATTATCCC	EMSA
NINa_p1	ATTATACCAATCATTCATTATGGAATTCTTTAATTCAATTTTTATT	EMSA
RbohA_p1	GATTTGATCTATTTAATTTGGGAATATTTTAAAAATGAAAATTTG	EMSA
RbohC_p1	GCCGTCATGATCACATTTTTATTCCATCACATGTGACTTTTTTTTA	EMSA
RbohD_p2	TTCACCCCAATATGGGTTGATGGAATATCTAGAATCTAATGATAGT	EMSA
ATKH8_p3	TTTATGAAGAATTTAAAATTTTGGAATTTTAAAACAGAATTTTAAAC	EMSA
LRR4_p1	GGGCAGACCAGAAACGAAGTTGGAATGGAAGTTTGTGATTGTGGTG	EMSA
